# Supplementary material for: Neuronal surface P antigen (NSPA) modulates postsynaptic NMDAR stability through ubiquitination of tyrosine phosphatase PTPMEG
Source: BMC Biol. 2020 Nov 6;18:164. doi: 10.1186/s12915-020-00877-2 (PMC7648380; doi:10.1186/s12915-020-00877-2)
Supplement: Supplementary file 2 — Additional file 2. Excel sheet containing source data file for Fig. 1e, 2c, d, 5a, b, 6a, c, d and Additional file 1: Fig. S4. [file 12915_2020_877_MOESM2_ESM.xlsx]

## Sheet: Fig 1E
Total number of Arc+ cells in the granule cell layer of DG
	Fig 1e Arc+ cells/GCL
	WT	KO
	1956	672
	2460	1116
	1416	804

## Sheet: Fig 2C
Total number of BrdU+ cells in the granule cell layer of DG
	Fig 2c BrdU+ cells/GCL
	WT	KO
	1212	420
	1884	336
	2580	552
	1428	816

## Sheet: Fig 2D
Percentage of BrdU+ cells expressing DCX
	Fig 2d %BrdU+/DCX+
	WT	KO
	65.1	68.2
	67.5	65.4
	79.3	76.5
	72.1	73.9

## Sheet: Fig 5A
			Immunoblot of synaptic proteins in hippocampal lysates
	Fig 5a log2 GluN1			Fig 5a log2 GluN2A			Fig 5a log2 GluN2B			Fig 5a log2 GluA1
	WT	KO		WT	KO		WT	KO		WT	KO
	-0.301817	-0.44842		-0.491027	-0.335532		0.715845	0.248814		-0.379946	-0.0720482
	-0.256634	-0.211556		0.252775	0.596483		-0.64163	-0.0467926		-0.0458634	0.270944
	0.174331	0.530464		0.246227	0.417582		-0.51886	-0.50088		-0.0674066	-0.423792
	0.153262	0.351901		-0.133269	-1.02175		-0.0324042	-0.0628091
	Fig 5a log2 GluA2			Fig 5a log2 PSD95			Fig 5a log2 Syn-1
	WT	KO		WT	KO		WT	KO
	-0.0100324	-0.225459		0.343892	0.238728		-0.378784	-0.609349
	0.0207191	-0.568217		0.0503596	0.260548		-0.132089	-0.159908
	0.03024	-0.0861629		0.142013	0.0985112		0.102999	0.920446
	-0.197966	-0.131946		-0.549672	-0.690195		0.121408	0.0664709

## Sheet: Fig 5B
		Immunoblot of glutamatergic receptors in hippocampal PSDs
	Fig 5b log2 GluN1			Fig 5b log2 GluN2A			Fig 5b log2GluN2B
	WT	KO		WT	KO		WT	KO
	-0.0926753	0.171234		0.177415	-0.716597		0.173445	-0.241931
	-0.0992788	-0.27383		-0.702605	-2.52457		-0.141746	-0.637732
	0.151602	-0.407288		0.300799	-1.61186		0.287154	-1.38236
	0.0256191	0.168815		0.0326033	-2.97255		-0.423529	-1.40081
	Fig 5b log2 GluA1			Fig 5b log2 GluA2
	WT	KO		WT	KO
	-0.169289	-0.247287		-0.52329	-1.07651
	0.1729	0.20453		0.289146	0.189228
	0.521946	-0.900848		-0.466098	-0.322713
	-0.0366335	0.0147107		0.15278	0.23176

## Sheet: Fig 6A
	Immunoblot for STEP61 levels
	Fig 6a log2 STEP61
	WT	KO	WT MG132	KO MG132
	-0.104312	0.0327115	0.330753	0.73125
	0.0774827	0.0929811	0.697485	0.303508
	-0.00473623	0.0357203	0.30471	0.197838
	0.0255307	-0.676333	0.242029	0.2523

## Sheet: Fig 6C
	Immunoblot for Fyn levels
	Fig 6c log2 Fyn
	WT	KO
	-0.322818	0.0837671
	-0.235828	-0.0668429
	0.367065	-0.215481

## Sheet: Fig 6D
	Immunoblot for PTPMEG levels
	Fig 6d log2 PTPMEG
	WT	KO	WT MG132	KO MG132
	-0.389297	1.01373	0.356629	0.845131
	0.181259	0.914124	0.381817	0.914799
	0.140943	0.732423	0.755673	0.757216

## Sheet: Fig S4
	Immunoblot for Src levels
	FigS4 log2 Src
	WT	KO
	0.0299389	-0.116862
	-0.380912	-0.346445
	0.292606	0.0548471
	-0.0200057	-0.286086
